# Supplementary material for: Neuromechanical force-based control of a powered prosthetic foot
Source: Wearable Technol. 2020 Oct 23;1:e6. doi: 10.1017/wtc.2020.6 (PMC11265316; doi:10.1017/wtc.2020.6)
Supplement: Supplementary file 1 [file wtcsup.zip]

Archive with 2 entries (2 files):
- S2631717620000067sup002.pdf
- S2631717620000067sup001.rar
